# Supplementary material for: Species Identification of Wireworms (Agriotes spp.; Coleoptera: Elateridae) of Agricultural Importance in Europe: A New “Horizontal Identification Table”
Source: Insects. 2021 Jun 8;12(6):534. doi: 10.3390/insects12060534 (PMC8227850; doi:10.3390/insects12060534)
Supplement: Supplementary file 1 [file insects-12-00534-s001.zip]

Archive with 1 entries (1 files):
- insects-1228754-supplementary.xls
