# Supplementary material for: Species Identification of Wireworms (Agriotes spp.; Coleoptera: Elateridae) of Agricultural Importance in Europe: A New “Horizontal Identification Table”
Source: Insects. 2021 Jun 8;12(6):534. doi: 10.3390/insects12060534 (PMC8227850; doi:10.3390/insects12060534)
Supplement: Supplementary file 1 [file insects-12-00534-s001.zip › insects-1228754-supplementary.xls]

## Sheet: larvae taxonomic key
LARVAE TAXONOMIC KEY	Primary characteristics that define the species							Secondary characteristics useful for confirming the identification
	9th abdominal segment				Mandible	Thorax and abdominal segments (1-8)		Clypeus angle	9th abdominal segment		Thorax and abdominal segments (1-8)			Mandible	Last instars size (mm)		Area
Species	Dark elevated tubercles at the base of each seta at the apical part of the segment	Apical part of the segment presenting a bulge before the terminal spike	Bulge and apical spike asymmetrical in lateral view	Longitudinal lines	Subapical tooth	Dorsal/side anterior margin of the abdominal segments punctured more finely and densely than the rest of the segment	Spiracles shape and length/width ratio		Roughness and/or highly punctured	Terminal spike	Presence of minus setae	Granules on thoracic sternites between coxae	Dorsal and side part of the abdominal segments densely punctured	Measured angle	Whole length	Head capsule width
Agriotes ustulatus Schäller	YES	NO	NO	inner ones slightly longer than outer ones	YES	YES	2 :1	clearly > 90° at both sides	highly punctured	longer than wide	YES	NO	NO, but can be present in the anterior side of the segment	> 110	≥ 20	> 1.5	Central, South and Eastern Europe (rare in France, not present in Spain)
Agriotes sordidus Illiger	NO	YES	NO	inner ones as long as outer ones	YES	slightly	3 :1	90°	strong roughness	as long as wide	YES	NO (except in rare cases)	NO, but can be present in the anterior side of the segment	> 120	≥ 20	> 1.5	Central, South Europe (but not in the Southeast)
Agriotes rufipalpis Brullé	NO	YES	NO	inner ones as long as outer ones	YES	YES	3 :1	90°	highly punctured	as long as wide	YES	NO	NO	> 120	≥ 20	> 1.5	Eastern Europe
Agriotes litigiosus Rossi	NO	NO	YES	inner ones longer than outer ones	NO	YES	3 :1	90°	NO	much longer than wide (4:1), clearly pointed	YES	NO	NO	-	≥ 20	> 1.5	South, Eastern Europe
Agriotes sputator Linnaeus	NO	NO	NO	inner ones as long as outer ones and shorter than half the length of the segment	YES	YES	1.6-2.7 :1	often lightly > 90° at least one side	strong roughness	longer than wide	YES	YES	YES	90 - 100	< 20 ≤	< 1.5	Central, South and Eastern Europe
Agriotes brevis Candèze	NO	NO	NO	inner ones longer than outer ones and longer than half the length of the segment	YES	NO	1.5 :1	often < 90° at least one side	NO	longer than wide	YES	NO	NO	90 - 100	< 20	< 1.5	South-Eastern Europe
Agriotes obscurus Linnaeus	NO	NO	NO	inner ones as long as outer ones and shorter than half the length of the segment	YES	NO	clearly longer than wide, narrowed behind and slightly oblique 1.3 -2.1 :1	90°	highly punctured	as long as wide	YES	NO (except in rare cases)	NO	90-100 (on average, wider angle than in A. sputator)	≤ 20	> 1.5	Europe, partly lacking in South and Southeast
Agriotes lineatus Linnaeus	NO	NO	NO	inner ones as long as outer ones and shorter than half the length of the segment	YES	NO	short and parallel sided, often close to a small square 1.1-1.7 :1	90°	slight roughness	as long as wide	NO (occasional exceptions presenting minus setae)	NO	NO	> 90	≤ 20	> 1.5	Central, South and Eastern Europe
Agriotes proximus Schwarz	NO	NO	NO	inner ones as long as outer ones and shorter than half the length of the segment	YES	NO	short and parallel sided resembling a small square 1.2-1.4 :1	90°	slight roughness	as long as wide	NO (occasional exceptions presenting minus setae)	NO	NO	≤ 90	≥ 20	> 1.5	Central, South and Eastern Europe
Consistency (%)	100	100	100	100	100	100	98	100 A. ustulatus 60-90 other species	100	90	70	100	100	70	90	95	-
green	most important and unique discriminating characters
orange	most important but not unique discriminating characters
blue	important but less consistent discriminating characters
